# Supplementary material for: Peritumoral tertiary lymphoid structure and tumor stroma percentage predict the prognosis of patients with non-metastatic colorectal cancer
Source: Front Immunol. 2022 Sep 16;13:962056. doi: 10.3389/fimmu.2022.962056 (PMC9524924; doi:10.3389/fimmu.2022.962056)
Supplement: Supplementary file 1 [file DataSheet_1.zip]

Archive with 37 entries (24 files):
- Supplementary Material/
- Supplementary Material/Figure 3 data/
- Supplementary Material/Figure 3 data/Figure 3 data.pzfx
- Supplementary Material/Figure 4 data/
- Supplementary Material/Figure 4 data/Figure 4 data.pzfx
- Supplementary Material/Figure 5 data/
- Supplementary Material/Figure 5 data/Figure 5 data.pzfx
- Supplementary Material/Figure 6 data/
- Supplementary Material/Figure 6 data/.RData
- Supplementary Material/Figure 6 data/.Rhistory
- Supplementary Material/Figure 6 data/External validation set.csv
- Supplementary Material/Figure 6 data/Figure 6 A-1.pdf
- Supplementary Material/Figure 6 data/Figure 6 A-2.pdf
- Supplementary Material/Figure 6 data/Figure 6 A-3.pdf
- Supplementary Material/Figure 6 data/Figure 6 B.pdf
- Supplementary Material/Figure 6 data/Figure 6 C.pdf
- Supplementary Material/Figure 6 data/Figure 6 D.pdf
- Supplementary Material/Figure 6 data/Figure 6 E.pdf
- Supplementary Material/Figure 6 data/Figure 6 Nomogram.R
- Supplementary Material/Figure 6 data/Traning set.csv
- Supplementary Material/Supplement Figure 1 data/
- Supplementary Material/Supplement Figure 1 data/Supplement Figure 1 data.pzfx
- Supplementary Material/Supplement Figure 2 data/
- Supplementary Material/Supplement Figure 2 data/Supplement Figure 2 data.pzfx
- Supplementary Material/Supplement Figure 3 data/
- Supplementary Material/Supplement Figure 3 data/Supplement Figure 3 data.pzfx
- Supplementary Material/Supplement Table 2 data/
- Supplementary Material/Supplement Table 2 data/Supplement Table 2 data.pzfx
- Supplementary Material/Supplement Table 3 data/
- Supplementary Material/Supplement Table 3 data/Supplement Table 3 data.sav
- Supplementary Material/Supplementary Figures and Tables.docx
- Supplementary Material/Table 1 data/
- Supplementary Material/Table 1 data/Table 1 data.pzfx
- Supplementary Material/Table 2 data/
- Supplementary Material/Table 2 data/Table 2 data.pzfx
- Supplementary Material/Table 3 data/
- Supplementary Material/Table 3 data/Table 3 data.sav
