# Supplementary material for: Peritumoral tertiary lymphoid structure and tumor stroma percentage predict the prognosis of patients with non-metastatic colorectal cancer
Source: Front Immunol. 2022 Sep 16;13:962056. doi: 10.3389/fimmu.2022.962056 (PMC9524924; doi:10.3389/fimmu.2022.962056)
Supplement: Supplementary file 1 [file DataSheet_1.zip › Supplementary Material/Figure 6 data/External validation set.csv]

ID	ID	OS time1	status1	RFS time	status	Stage	TSP	TLS	Group
1	CRC patients	60	0	60	0	TNM2	L-TSP	H-TLS	TLShiTSPlo
2	CRC patients	60	0	60	0	TNM3	L-TSP	H-TLS	TLShiTSPlo
3	CRC patients	60	0	60	0	TNM2	L-TSP	H-TLS	TLShiTSPlo
4	CRC patients	60	0	60	0	TNM1	H-TSP	H-TLS	TLShiTSPhi or TLS loTSPlo
5	CRC patients	60	0	60	0	TNM2	L-TSP	H-TLS	TLShiTSPlo
6	CRC patients	60	0	60	0	TNM1	L-TSP	H-TLS	TLShiTSPlo
7	CRC patients	60	0	60	0	TNM1	L-TSP	H-TLS	TLShiTSPlo
8	CRC patients	36	1	24	1	TNM3	H-TSP	H-TLS	TLShiTSPhi or TLS loTSPlo
9	CRC patients	60	0	60	0	TNM2	L-TSP	H-TLS	TLShiTSPlo
10	CRC patients	16	1	4	1	TNM3	H-TSP	H-TLS	TLShiTSPhi or TLS loTSPlo
11	CRC patients	60	0	60	0	TNM2	H-TSP	L-TLS	TLS loTSPhi
12	CRC patients	60	0	60	0	TNM1	L-TSP	L-TLS	TLShiTSPhi or TLS loTSPlo
13	CRC patients	60	0	60	0	TNM2	H-TSP	L-TLS	TLS loTSPhi
14	CRC patients	60	0	60	0	TNM1	L-TSP	L-TLS	TLShiTSPhi or TLS loTSPlo
15	CRC patients	48	1	43	1	TNM3	L-TSP	L-TLS	TLShiTSPhi or TLS loTSPlo
16	CRC patients	60	0	60	0	TNM3	H-TSP	H-TLS	TLShiTSPhi or TLS loTSPlo
17	CRC patients	60	0	60	0	TNM2	L-TSP	H-TLS	TLShiTSPlo
18	CRC patients	60	0	60	0	TNM3	L-TSP	H-TLS	TLShiTSPlo
19	CRC patients	60	0	60	0	TNM2	L-TSP	L-TLS	TLShiTSPhi or TLS loTSPlo
20	CRC patients	48	1	42	1	TNM3	H-TSP	H-TLS	TLShiTSPhi or TLS loTSPlo
21	CRC patients	60	0	60	0	TNM3	L-TSP	L-TLS	TLShiTSPhi or TLS loTSPlo
22	CRC patients	60	0	60	0	TNM1	H-TSP	L-TLS	TLS loTSPhi
23	CRC patients	60	0	60	0	TNM3	L-TSP	H-TLS	TLShiTSPlo
24	CRC patients	60	0	60	0	TNM2	L-TSP	H-TLS	TLShiTSPlo
25	CRC patients	40	1	36	1	TNM3	H-TSP	H-TLS	TLShiTSPhi or TLS loTSPlo
26	CRC patients	60	0	60	0	TNM2	H-TSP	L-TLS	TLS loTSPhi
27	CRC patients	23	1	18	1	TNM3	L-TSP	L-TLS	TLShiTSPhi or TLS loTSPlo
28	CRC patients	60	0	60	0	TNM2	L-TSP	H-TLS	TLShiTSPlo
29	CRC patients	60	1	48	1	TNM3	H-TSP	L-TLS	TLS loTSPhi
30	CRC patients	60	0	60	0	TNM1	L-TSP	H-TLS	TLShiTSPlo
31	CRC patients	36	1	24	1	TNM3	H-TSP	L-TLS	TLS loTSPhi
32	CRC patients	60	0	60	0	TNM2	L-TSP	L-TLS	TLShiTSPhi or TLS loTSPlo
33	CRC patients	60	0	60	0	TNM3	H-TSP	H-TLS	TLShiTSPhi or TLS loTSPlo
34	CRC patients	36	1	18	1	TNM3	H-TSP	L-TLS	TLS loTSPhi
35	CRC patients	60	0	60	0	TNM1	L-TSP	L-TLS	TLShiTSPhi or TLS loTSPlo
36	CRC patients	36	1	30	1	TNM2	L-TSP	L-TLS	TLShiTSPhi or TLS loTSPlo
37	CRC patients	60	0	60	0	TNM2	L-TSP	H-TLS	TLShiTSPlo
38	CRC patients	60	0	60	0	TNM2	L-TSP	H-TLS	TLShiTSPlo
39	CRC patients	60	0	60	0	TNM3	L-TSP	H-TLS	TLShiTSPlo
40	CRC patients	60	0	60	0	TNM3	H-TSP	H-TLS	TLShiTSPhi or TLS loTSPlo
41	CRC patients	60	0	60	0	TNM2	H-TSP	L-TLS	TLS loTSPhi
42	CRC patients	60	0	60	0	TNM2	L-TSP	H-TLS	TLShiTSPlo
43	CRC patients	24	1	14	1	TNM3	H-TSP	L-TLS	TLS loTSPhi
44	CRC patients	60	0	60	0	TNM2	L-TSP	H-TLS	TLShiTSPlo
45	CRC patients	60	0	60	0	TNM3	L-TSP	L-TLS	TLShiTSPhi or TLS loTSPlo
46	CRC patients	60	0	60	0	TNM3	L-TSP	H-TLS	TLShiTSPlo
47	CRC patients	8	1	6	1	TNM2	H-TSP	L-TLS	TLS loTSPhi
48	CRC patients	60	0	60	0	TNM3	H-TSP	H-TLS	TLShiTSPhi or TLS loTSPlo
49	CRC patients	60	0	60	0	TNM3	H-TSP	H-TLS	TLShiTSPhi or TLS loTSPlo
50	CRC patients	60	0	60	0	TNM2	L-TSP	H-TLS	TLShiTSPlo
51	CRC patients	60	0	60	0	TNM2	L-TSP	H-TLS	TLShiTSPlo
52	CRC patients	60	0	60	0	TNM2	L-TSP	H-TLS	TLShiTSPlo
53	CRC patients	60	0	60	0	TNM3	H-TSP	H-TLS	TLShiTSPhi or TLS loTSPlo
54	CRC patients	42	1	36	1	TNM2	H-TSP	L-TLS	TLS loTSPhi
55	CRC patients	60	0	60	0	TNM2	L-TSP	H-TLS	TLShiTSPlo
56	CRC patients	12	1	6	1	TNM3	H-TSP	L-TLS	TLS loTSPhi
57	CRC patients	60	0	60	0	TNM3	H-TSP	H-TLS	TLShiTSPhi or TLS loTSPlo
58	CRC patients	60	0	60	0	TNM1	L-TSP	H-TLS	TLShiTSPlo
59	CRC patients	60	0	60	0	TNM1	L-TSP	H-TLS	TLShiTSPlo
60	CRC patients	60	0	60	0	TNM2	L-TSP	L-TLS	TLShiTSPhi or TLS loTSPlo
