# Supplementary material for: Peritumoral tertiary lymphoid structure and tumor stroma percentage predict the prognosis of patients with non-metastatic colorectal cancer
Source: Front Immunol. 2022 Sep 16;13:962056. doi: 10.3389/fimmu.2022.962056 (PMC9524924; doi:10.3389/fimmu.2022.962056)
Supplement: Supplementary file 1 [file DataSheet_1.zip › Supplementary Material/Figure 6 data/Figure 6 Nomogram.R]

##
library(survminer)
library(survival)
library(foreign)
library(survival)
library(rms)
getwd()
read.csv('Traning set.csv',header=TRUE)
A<-read.csv('Traning set.csv',header=TRUE)

head(A)
View(A)


dd<-datadist(A)
options(datadist='dd')


f1<-lrm(status~Stage+TSP+TLS,data=A)
f1
summary(f1)
nom <- nomogram(f1, fun= function(x)1/(1+exp(-x)), # or "fun=plogis"
                lp=F, funlabel="Risk")
plot(nom)

f2 <- cph(Surv(RFS.time,status) ~ Stage+TSP+TLS,data=A, x=T,y= T,surv=TRUE) 
f2

surv <- Survival(f2)

nom2p <- nomogram(f2, fun=list(function(x) surv(24, x),
                               function(x) surv(60, x)),
                  funlabel=c("2-year recurrence-free Probability",
                             "5-year recurrence-free Probability"))
plot(nom2p, xfrac=.4)
plot(nom2p, xfrac=.1)
plot(nom2p, xfrac=.7)

rcorrcens(Surv(RFS.time,status) ~ predict(f2), data =A)

pre1<-predict(f2,newdata=A)
f1<-cph(Surv(RFS.time,status)~pre1,x=T,y=T,surv=T,data=A,time.inc = 24)
validate(f1,method='boot',B=1000,dxy=T)
rcorrcens(Surv(RFS.time,status)~pre1,data=A)

cal <- calibrate(f1, cmethod='KM', method='boot', u=24, m=30, B=1000)
plot(cal,lwd=2,lty=1,errbar.col=c(rgb(0,118,192,maxColorValue=255)),xlim=c(0,1),ylim=c(0,1),xlab="Predicted 2-year recurrence-free probability",ylab="Fraction recurrence-free at 2years",col=c(rgb(192,98,83,maxColorValue=255)))
lines(cal[,c("mean.predicted","KM")],type="b",lwd=2,col=c(rgb(192,98,83,maxColorValue=255)),pch=16)
abline(0,1,lty=3,lwd=2,col=c(rgb(0,118,192,maxColorValue=255)))

pre1<-predict(f2,newdata=A)
f1<-cph(Surv(RFS.time,status)~pre1,x=T,y=T,surv=T,data=A,time.inc = 60)
validate(f1,method='boot',B=1000,dxy=T)
rcorrcens(Surv(RFS.time,status)~pre1,data=A)

cal <- calibrate(f1, cmethod='KM', method='boot', u=60, m=30, B=1000)
plot(cal,lwd=2,lty=1,errbar.col=c(rgb(0,118,192,maxColorValue=255)),xlim=c(0,1),ylim=c(0,1),xlab="Predicted 5-year recurrence-free probability",ylab="Fraction recurrence-free at 5yeasr",col=c(rgb(192,98,83,maxColorValue=255)))
lines(cal[,c("mean.predicted","KM")],type="b",lwd=2,col=c(rgb(192,98,83,maxColorValue=255)),pch=16)
abline(0,1,lty=3,lwd=2,col=c(rgb(0,118,192,maxColorValue=255)))


read.csv('External validation set.csv',header=TRUE)
B<-read.csv('External validation set.csv',header=TRUE)
head(B)
View(B)

pre1<-predict(f2,newdata=B)
f1<-cph(Surv(RFS.time,status)~pre1,x=T,y=T,surv=T,data=B,time.inc = 24)
validate(f1,method='boot',B=1000,dxy=T)
rcorrcens(Surv(RFS.time,status)~pre1,data=B)

cal <- calibrate(f1, cmethod='KM', method='boot', u=24, m=20, B=1000)
plot(cal,lwd=2,lty=1,errbar.col=c(rgb(0,118,192,maxColorValue=255)),xlim=c(0,1),ylim=c(0,1),xlab="Predicted 2-year recurrence-free probability",ylab="Fraction recurrence-free at 2years",col=c(rgb(192,98,83,maxColorValue=255)))
lines(cal[,c("mean.predicted","KM")],type="b",lwd=2,col=c(rgb(192,98,83,maxColorValue=255)),pch=16)
abline(0,1,lty=3,lwd=2,col=c(rgb(0,118,192,maxColorValue=255)))

pre1<-predict(f2,newdata=B)
f4<-cph(Surv(RFS.time,status)~pre1,x=T,y=T,surv=T,data=B,time.inc = 60)
validate(f4,method='boot',B=1000,dxy=T)
rcorrcens(Surv(RFS.time,status)~pre1,data=B)

cal <- calibrate(f4, cmethod='KM', method='boot', u=60, m=20, B=1000)
plot(cal,lwd=2,lty=1,errbar.col=c(rgb(0,118,192,maxColorValue=255)),xlim=c(0,1),ylim=c(0,1),xlab="Predicted 5-year recurrence-free probability",ylab="Fraction recurrence-free at 5years",col=c(rgb(192,98,83,maxColorValue=255)))
lines(cal[,c("mean.predicted","KM")],type="b",lwd=2,col=c(rgb(192,98,83,maxColorValue=255)),pch=16)
abline(0,1,lty=3,lwd=2,col=c(rgb(0,118,192,maxColorValue=255)))
