# Supplementary material for: Peritumoral tertiary lymphoid structure and tumor stroma percentage predict the prognosis of patients with non-metastatic colorectal cancer
Source: Front Immunol. 2022 Sep 16;13:962056. doi: 10.3389/fimmu.2022.962056 (PMC9524924; doi:10.3389/fimmu.2022.962056)
Supplement: Supplementary file 1 [file DataSheet_1.zip › Supplementary Material/Figure 6 data/Traning set.csv]

ID	ID	OS time1	status1	RFS time	status	Stage	TSP	TLS	Group
1	CRC patients	60	0	60	0	TNM2	L-TSP	L-TLS	TLShiTSPhi or TLS loTSPlo
2	CRC patients	60	0	60	0	TNM3	H-TSP	H-TLS	TLShiTSPhi or TLS loTSPlo
3	CRC patients	60	0	60	0	TNM1	L-TSP	H-TLS	TLShiTSPlo
4	CRC patients	60	0	60	0	TNM2	L-TSP	H-TLS	TLShiTSPlo
5	CRC patients	60	0	60	0	TNM3	L-TSP	H-TLS	TLShiTSPlo
6	CRC patients	60	0	60	0	TNM2	L-TSP	H-TLS	TLShiTSPlo
7	CRC patients	60	0	60	0	TNM1	H-TSP	L-TLS	TLS loTSPhi
8	CRC patients	60	0	60	0	TNM1	H-TSP	L-TLS	TLS loTSPhi
9	CRC patients	50	1	45	1	TNM2	L-TSP	L-TLS	TLShiTSPhi or TLS loTSPlo
10	CRC patients	60	0	60	0	TNM3	H-TSP	H-TLS	TLShiTSPhi or TLS loTSPlo
11	CRC patients	20	1	16	1	TNM3	H-TSP	H-TLS	TLShiTSPhi or TLS loTSPlo
12	CRC patients	12	1	9	1	TNM3	H-TSP	L-TLS	TLS loTSPhi
13	CRC patients	60	0	60	0	TNM2	H-TSP	H-TLS	TLShiTSPhi or TLS loTSPlo
14	CRC patients	20	1	15	1	TNM3	H-TSP	H-TLS	TLShiTSPhi or TLS loTSPlo
15	CRC patients	20	1	12	1	TNM3	H-TSP	L-TLS	TLS loTSPhi
16	CRC patients	60	0	60	0	TNM1	L-TSP	L-TLS	TLShiTSPhi or TLS loTSPlo
17	CRC patients	60	0	60	0	TNM1	L-TSP	L-TLS	TLShiTSPhi or TLS loTSPlo
18	CRC patients	49	1	36	1	TNM3	L-TSP	L-TLS	TLShiTSPhi or TLS loTSPlo
19	CRC patients	19	1	14	1	TNM3	H-TSP	L-TLS	TLS loTSPhi
20	CRC patients	60	0	60	0	TNM1	L-TSP	H-TLS	TLShiTSPlo
21	CRC patients	60	0	60	0	TNM1	L-TSP	H-TLS	TLShiTSPlo
22	CRC patients	60	0	60	0	TNM1	H-TSP	L-TLS	TLS loTSPhi
23	CRC patients	56	1	42	1	TNM3	H-TSP	L-TLS	TLS loTSPhi
24	CRC patients	60	0	60	0	TNM3	L-TSP	H-TLS	TLShiTSPlo
25	CRC patients	60	0	60	0	TNM3	L-TSP	H-TLS	TLShiTSPlo
26	CRC patients	60	0	60	0	TNM1	L-TSP	H-TLS	TLShiTSPlo
27	CRC patients	60	0	60	0	TNM1	L-TSP	L-TLS	TLShiTSPhi or TLS loTSPlo
28	CRC patients	60	0	60	0	TNM2	L-TSP	H-TLS	TLShiTSPlo
29	CRC patients	47	1	37	1	TNM3	H-TSP	L-TLS	TLS loTSPhi
30	CRC patients	60	0	60	0	TNM1	L-TSP	H-TLS	TLShiTSPlo
31	CRC patients	60	0	60	0	TNM2	H-TSP	H-TLS	TLShiTSPhi or TLS loTSPlo
32	CRC patients	60	0	60	0	TNM1	H-TSP	L-TLS	TLS loTSPhi
33	CRC patients	48	1	42	1	TNM3	L-TSP	H-TLS	TLShiTSPlo
34	CRC patients	39	1	31	1	TNM3	H-TSP	L-TLS	TLS loTSPhi
35	CRC patients	60	0	60	0	TNM2	L-TSP	H-TLS	TLShiTSPlo
36	CRC patients	60	0	60	0	TNM3	L-TSP	H-TLS	TLShiTSPlo
37	CRC patients	28	1	24	1	TNM3	H-TSP	H-TLS	TLShiTSPhi or TLS loTSPlo
38	CRC patients	60	0	60	0	TNM2	L-TSP	H-TLS	TLShiTSPlo
39	CRC patients	60	0	60	0	TNM3	L-TSP	H-TLS	TLShiTSPlo
40	CRC patients	60	0	60	0	TNM2	H-TSP	L-TLS	TLS loTSPhi
41	CRC patients	60	0	60	0	TNM2	H-TSP	L-TLS	TLS loTSPhi
42	CRC patients	60	0	60	0	TNM1	L-TSP	L-TLS	TLShiTSPhi or TLS loTSPlo
43	CRC patients	60	0	60	0	TNM2	L-TSP	L-TLS	TLShiTSPhi or TLS loTSPlo
44	CRC patients	20	1	14	1	TNM3	H-TSP	L-TLS	TLS loTSPhi
45	CRC patients	60	0	60	0	TNM2	L-TSP	L-TLS	TLShiTSPhi or TLS loTSPlo
46	CRC patients	60	0	60	0	TNM3	L-TSP	H-TLS	TLShiTSPlo
47	CRC patients	60	0	60	0	TNM2	L-TSP	H-TLS	TLShiTSPlo
48	CRC patients	60	0	60	0	TNM2	H-TSP	H-TLS	TLShiTSPhi or TLS loTSPlo
49	CRC patients	60	0	60	0	TNM1	L-TSP	H-TLS	TLShiTSPlo
50	CRC patients	19	1	12	1	TNM1	L-TSP	L-TLS	TLShiTSPhi or TLS loTSPlo
51	CRC patients	58	1	42	1	TNM2	H-TSP	H-TLS	TLShiTSPhi or TLS loTSPlo
52	CRC patients	60	0	60	0	TNM1	L-TSP	H-TLS	TLShiTSPlo
53	CRC patients	60	0	60	0	TNM2	L-TSP	H-TLS	TLShiTSPlo
54	CRC patients	29	1	24	1	TNM3	H-TSP	H-TLS	TLShiTSPhi or TLS loTSPlo
55	CRC patients	60	0	60	0	TNM3	L-TSP	H-TLS	TLShiTSPlo
56	CRC patients	60	0	60	0	TNM2	L-TSP	H-TLS	TLShiTSPlo
57	CRC patients	19	1	12	1	TNM3	H-TSP	L-TLS	TLS loTSPhi
58	CRC patients	60	0	60	0	TNM1	L-TSP	H-TLS	TLShiTSPlo
59	CRC patients	60	0	60	0	TNM1	L-TSP	H-TLS	TLShiTSPlo
60	CRC patients	60	0	60	0	TNM3	H-TSP	H-TLS	TLShiTSPhi or TLS loTSPlo
61	CRC patients	60	0	60	0	TNM3	H-TSP	H-TLS	TLShiTSPhi or TLS loTSPlo
62	CRC patients	28	1	21	1	TNM3	H-TSP	L-TLS	TLS loTSPhi
63	CRC patients	60	0	60	0	TNM1	L-TSP	H-TLS	TLShiTSPlo
64	CRC patients	60	0	60	0	TNM2	L-TSP	L-TLS	TLShiTSPhi or TLS loTSPlo
65	CRC patients	60	0	60	0	TNM2	H-TSP	H-TLS	TLShiTSPhi or TLS loTSPlo
66	CRC patients	28	1	16	1	TNM3	H-TSP	L-TLS	TLS loTSPhi
67	CRC patients	60	0	60	0	TNM3	L-TSP	L-TLS	TLShiTSPhi or TLS loTSPlo
68	CRC patients	60	0	60	0	TNM3	H-TSP	H-TLS	TLShiTSPhi or TLS loTSPlo
69	CRC patients	60	0	60	0	TNM1	L-TSP	H-TLS	TLShiTSPlo
70	CRC patients	16	1	6	1	TNM3	H-TSP	H-TLS	TLShiTSPhi or TLS loTSPlo
71	CRC patients	60	0	60	0	TNM3	L-TSP	H-TLS	TLShiTSPlo
72	CRC patients	60	0	60	0	TNM2	L-TSP	H-TLS	TLShiTSPlo
73	CRC patients	60	0	60	0	TNM3	L-TSP	H-TLS	TLShiTSPlo
74	CRC patients	60	0	60	0	TNM3	L-TSP	H-TLS	TLShiTSPlo
75	CRC patients	60	0	60	0	TNM2	L-TSP	H-TLS	TLShiTSPlo
76	CRC patients	60	0	60	0	TNM3	H-TSP	H-TLS	TLShiTSPhi or TLS loTSPlo
77	CRC patients	60	0	60	0	TNM2	H-TSP	H-TLS	TLShiTSPhi or TLS loTSPlo
78	CRC patients	60	0	60	0	TNM2	L-TSP	H-TLS	TLShiTSPlo
79	CRC patients	60	0	60	0	TNM2	L-TSP	H-TLS	TLShiTSPlo
80	CRC patients	60	0	60	0	TNM2	L-TSP	H-TLS	TLShiTSPlo
81	CRC patients	60	0	60	0	TNM2	H-TSP	H-TLS	TLShiTSPhi or TLS loTSPlo
82	CRC patients	60	0	60	0	TNM2	L-TSP	H-TLS	TLShiTSPlo
83	CRC patients	60	0	60	0	TNM3	L-TSP	H-TLS	TLShiTSPlo
84	CRC patients	60	0	60	0	TNM2	L-TSP	H-TLS	TLShiTSPlo
85	CRC patients	60	0	60	0	TNM2	L-TSP	L-TLS	TLShiTSPhi or TLS loTSPlo
86	CRC patients	60	0	60	0	TNM2	L-TSP	H-TLS	TLShiTSPlo
87	CRC patients	60	0	60	0	TNM1	H-TSP	H-TLS	TLShiTSPhi or TLS loTSPlo
88	CRC patients	60	0	60	0	TNM2	L-TSP	H-TLS	TLShiTSPlo
89	CRC patients	60	0	60	0	TNM3	L-TSP	H-TLS	TLShiTSPlo
90	CRC patients	60	0	60	0	TNM3	H-TSP	H-TLS	TLShiTSPhi or TLS loTSPlo
91	CRC patients	29	1	24	1	TNM3	H-TSP	L-TLS	TLS loTSPhi
92	CRC patients	60	0	60	0	TNM2	L-TSP	H-TLS	TLShiTSPlo
93	CRC patients	60	0	60	0	TNM3	H-TSP	H-TLS	TLShiTSPhi or TLS loTSPlo
94	CRC patients	60	0	60	0	TNM3	L-TSP	H-TLS	TLShiTSPlo
95	CRC patients	60	0	60	0	TNM2	H-TSP	H-TLS	TLShiTSPhi or TLS loTSPlo
96	CRC patients	60	0	60	0	TNM2	L-TSP	L-TLS	TLShiTSPhi or TLS loTSPlo
97	CRC patients	60	0	60	0	TNM3	L-TSP	H-TLS	TLShiTSPlo
98	CRC patients	19	1	12	1	TNM3	H-TSP	H-TLS	TLShiTSPhi or TLS loTSPlo
99	CRC patients	60	0	60	0	TNM3	L-TSP	H-TLS	TLShiTSPlo
100	CRC patients	6	1	3	1	TNM2	L-TSP	L-TLS	TLShiTSPhi or TLS loTSPlo
101	CRC patients	60	0	60	0	TNM2	L-TSP	H-TLS	TLShiTSPlo
102	CRC patients	58	1	54	1	TNM3	H-TSP	L-TLS	TLS loTSPhi
103	CRC patients	60	0	60	0	TNM2	L-TSP	H-TLS	TLShiTSPlo
104	CRC patients	60	0	60	0	TNM1	L-TSP	H-TLS	TLShiTSPlo
105	CRC patients	60	0	60	0	TNM3	H-TSP	H-TLS	TLShiTSPhi or TLS loTSPlo
106	CRC patients	16	1	6	1	TNM3	H-TSP	L-TLS	TLS loTSPhi
107	CRC patients	60	0	60	0	TNM2	H-TSP	H-TLS	TLShiTSPhi or TLS loTSPlo
108	CRC patients	48	1	42	1	TNM2	H-TSP	L-TLS	TLS loTSPhi
109	CRC patients	46	1	42	1	TNM3	H-TSP	L-TLS	TLS loTSPhi
110	CRC patients	60	0	60	0	TNM2	H-TSP	H-TLS	TLShiTSPhi or TLS loTSPlo
111	CRC patients	60	0	60	0	TNM2	L-TSP	H-TLS	TLShiTSPlo
112	CRC patients	60	0	60	0	TNM2	L-TSP	H-TLS	TLShiTSPlo
113	CRC patients	60	0	60	0	TNM2	L-TSP	H-TLS	TLShiTSPlo
114	CRC patients	60	0	60	0	TNM2	L-TSP	H-TLS	TLShiTSPlo
